# Supplementary material for: Influenza Vaccination and Morbidity Among Sudanese Hajj Pilgrims During the 2025 Hajj
Source: Vaccines (Basel). 2025 Nov 3;13(11):1134. doi: 10.3390/vaccines13111134 (PMC12656401; doi:10.3390/vaccines13111134)
Supplement: Supplementary file 1 [file vaccines-13-01134-s001.zip]

Archive with 1 entries (1 files):
- vaccines-3925417-supplementary.pdf
